# Supplementary material for: Underutilization and disparities in access to EGFR testing among Medicare patients with lung cancer from 2010 – 2013
Source: BMC Cancer. 2018 Mar 20;18:306. doi: 10.1186/s12885-018-4190-3 (PMC5859516; doi:10.1186/s12885-018-4190-3)
Supplement: Supplementary file 1 — FDA-Approved Molecularly Targeted Treatments for Lung Cancer. (XLSX 9 kb) [file 12885_2018_4190_MOESM1_ESM.xlsx]

## Sheet: Supplement 1
	Supplement 1. FDA-Approved Molecularly Targeted Treatments for Lung Cancer
	Drug	FDA approval	Molecular target	Indication
	Gefitinib (Iressa)	2003 (withdrawn in 2005 for new patients)	EGFR	Locally advanced or metastatic NSCLC
	Cetuximab (Erbitux)	2004	EGFR	Off-label (approved for colorectal cancer)
	Erlotinib (Tarceva)	2004, 2010, 2013	EGFR exon 19 deletions or exon 21 (L858R) substitution (as detected by a companion diagnostic test)	Locally advanced or metastatic NSCLC
	Bevacizumab (Avastin)	2006	VEGF	Unresectable, locally advanced, recurrent or metastatic, non-squamous NSCLC.
	Afatinib (Gilotrif)	2013	EGFR exon 19 deletions or exon 21 (L858R) substitution (as detected by a companion diagnostic test)	Metastatic NSCLC
	Crizotinib (Xalkori)	2013	ALK/MET	ALK-positive locally advanced or metastatic NSCLC
	Ceritinib (Zykadia)	2014	ALK	ALK-positive metastatic NSCLC non-responsive or intolerant to crizotinib
	Ramucirumab (Cyramza)	2014	VEGF	Metastatic NSCLC with progression on or after platinum-based chemotherapy
	Nivolumab (Opdivo)	2014 for melanoma 2015 for NSCLC	PD-1	Advanced (metastatic) squamous non-small cell lung cancer (NSCLC) with progression on or after platinum-based chemotherapy.
	Osimertinib (Tagrisso)	2015	EGFR (T790M mutation) (detected by a companion diagnostic test)	Advanced NSCLC patients with T790M mutation who progressed after other anti-EGFR treatments
	Necitumumab (Portrazza)	2015	EGFR	Advanced (metastatic) squamous NSCLC patients who have not previously received medication specifically for treating advanced lung cancer
	Source: National Cancer Institute, http://www.cancer.gov/about-cancer/treatment/drugs
