# Supplementary material for: Underutilization and disparities in access to EGFR testing among Medicare patients with lung cancer from 2010 – 2013
Source: BMC Cancer. 2018 Mar 20;18:306. doi: 10.1186/s12885-018-4190-3 (PMC5859516; doi:10.1186/s12885-018-4190-3)
Supplement: Supplementary file 3 — Number and percentage of lung cancer patients who underwent tumor molecular testing. (XLSX 60 kb) [file 12885_2018_4190_MOESM3_ESM.xlsx]

## Sheet: Supplement 3
	Supplement 3. Number and percentage of lung cancer patients who underwent tumor molecular testing
			Year
			2011			2012			2013					2011 -2013
	Health referral region	HRR name	Claim for surgical pathology	Claim for molecular test	Percent tested	Claim for surgical pathology	Claim for molecular test	Percent tested	Claim for surgical pathology	Claim for EGFR test	Claim for KRAS test	Claims for both	Percent tested	Claim for surgical pathology	Claim for molecular test	Percent tested
		Total	167291	12697	7.58977	155408	13551	8.71963	142469	11815	3997	2822	9.11777	465168	40085	8.61732
	1	AL- BIRMINGHAM	1573	110	6.99301	1347	104	7.72086	1335	99	53	38	8.61423	4255	328	7.70858
	2	AL- DOTHAN	298	16	5.36913	295	31	10.5085	303	17	*	*	6.93069	896	67	7.47768
	5	AL- HUNTSVILLE	447	27	6.04027	448	52	11.6071	416	34	*	*	9.85577	1311	119	9.07704
	6	AL- MOBILE	638	24	3.76176	506	38	7.50988	458	55	22	18	13.7555	1602	121	7.55306
	7	AL- MONTGOMERY	244	32	13.1148	232	27	11.6379	209	40	28	27	19.6172	685	100	14.5985
	9	AL- TUSCALOOSA	184	*	*	172	*	*	170	*	*	*	*	526	24	4.56274
	10	AK- ANCHORAGE	270	22	8.14815	245	19	7.7551	249	20	*	0	9.23695	764	64	8.37696
	11	AZ- MESA	390	30	7.69231	369	35	9.48509	353	47	16	15	13.881	1112	113	10.1619
	12	AZ- PHOENIX	1285	84	6.53696	1188	87	7.32323	1175	100	43	34	9.3617	3648	280	7.67544
	14	AZ- SUN CITY	243	16	6.58436	210	15	7.14286	219	13	*	*	7.76256	672	47	6.99405
	15	AZ- TUCSON	489	48	9.81595	399	41	10.2757	396	36	20	18	10.101	1284	127	9.89097
	16	AR- FORT SMITH	264	23	8.71212	263	21	7.98479	281	36	*	*	13.5231	808	82	10.1485
	18	AR- JONESBORO	223	*	*	214	10	4.6729	225	19	*	*	10.6667	662	39	5.89124
	19	AR- LITTLE ROCK	1346	98	7.28083	1178	109	9.25297	1131	94	15	*	9.1954	3655	309	8.45417
	21	AR- SPRINGDALE	258	46	17.8295	243	75	30.8642	231	65	*	*	29.0043	732	186	25.4098
	22	AR- TEXARKANA	210	*	*	205	11	5.36585	190	*	*	*	*	605	21	3.47107
	23	CA- ORANGE CO.	943	119	12.6193	946	115	12.1564	782	73	47	33	11.2532	2671	321	12.018
	25	CA- BAKERSFIELD	387	30	7.75194	319	19	5.95611	300	29	*	*	10	1006	79	7.85288
	31	CA- CHICO	250	22	8.8	261	15	5.74713	220	20	*	*	11.3636	731	62	8.48153
	33	CA- CONTRA COSTA CO.	323	31	9.59752	275	27	9.81818	255	23	11	*	10.5882	853	84	9.8476
	43	CA- FRESNO	381	36	9.44882	377	41	10.8753	329	27	13	*	10.9422	1087	109	10.0276
	56	CA- LOS ANGELES	2816	304	10.7955	2655	347	13.0697	2385	210	94	65	10.3564	7856	890	11.3289
	58	CA- MODESTO	358	22	6.14525	348	23	6.6092	312	12	*	*	4.48718	1018	59	5.79568
	62	CA- NAPA	190	17	8.94737	189	19	10.0529	171	15	*	*	9.35673	550	52	9.45455
	65	CA- ALAMEDA CO.	383	40	10.4439	348	40	11.4943	317	30	13	*	11.9874	1048	114	10.8779
	69	CA- PALM SPR/RANCHO MIR.	260	30	11.5385	268	31	11.5672	213	31	11	*	15.9624	741	95	12.8205
	73	CA- REDDING	230	11	4.78261	224	17	7.58929	257	21	*	*	8.94942	711	51	7.173
	77	CA- SACRAMENTO	913	71	7.77656	902	85	9.4235	860	99	49	45	12.4419	2675	259	9.68224
	78	CA- SALINAS	175	33	18.8571	144	26	18.0556	135	23	*	*	17.037	454	82	18.0617
	79	CA- SAN BERNARDINO	617	59	9.5624	571	53	9.28196	529	33	14	10	6.99433	1717	149	8.67793
	80	CA- SAN DIEGO	1018	101	9.92141	907	100	11.0254	853	74	19	15	9.37866	2778	279	10.0432
	81	CA- SAN FRANCISCO	443	49	11.0609	432	62	14.3519	374	44	*	*	13.9037	1249	161	12.8903
	82	CA- SAN JOSE	432	40	9.25926	385	45	11.6883	394	49	29	24	13.7056	1211	139	11.4781
	83	CA- SAN LUIS OBISPO	153	23	15.0327	142	26	18.3099	126	24	11	*	21.4286	421	75	17.8147
	85	CA- SAN MATEO CO.	210	38	18.0952	197	33	16.7513	180	24	13	10	16.1111	587	98	16.6951
	86	CA- SANTA BARBARA	194	16	8.24742	187	24	12.8342	161	16	*	*	11.1801	542	58	10.7011
	87	CA- SANTA CRUZ	82	13	15.8537	116	11	9.48276	79	*	*	*	*	277	33	11.9134
	89	CA- SANTA ROSA	187	25	13.369	189	31	16.4021	164	28	*	*	18.2927	540	84	15.5556
	91	CA- STOCKTON	230	17	7.3913	209	14	6.69856	186	13	*	*	8.60215	625	47	7.52
	96	CA- VENTURA	341	31	9.09091	297	30	10.101	255	17	13	*	9.01961	893	84	9.40649
	101	CO- BOULDER	82	13	15.8537	71	17	23.9437	59	*	*	*	*	212	36	16.9811
	102	CO- COLORADO SPRINGS	315	36	11.4286	281	26	9.25267	271	20	14	10	8.85609	867	86	9.91926
	103	CO- DENVER	652	92	14.1104	664	77	11.5964	583	58	29	18	12.1784	1899	238	12.5329
	104	CO- FORT COLLINS	131	12	9.16031	112	13	11.6071	103	*	*	*	*	346	35	10.1156
	105	CO- GRAND JUNCTION	126	11	8.73016	150	10	6.66667	117	11	*	*	11.1111	393	33	8.39695
	106	CO- GREELEY	138	10	7.24638	148	13	8.78378	124	*	*	*	*	410	31	7.56098
	107	CO- PUEBLO	92	14	15.2174	99	16	16.1616	80	*	*	*	*	271	35	12.9151
	109	CT- BRIDGEPORT	396	42	10.6061	333	60	18.018	280	35	23	20	13.5714	1009	140	13.8751
	110	CT- HARTFORD	978	95	9.7137	914	101	11.0503	803	90	32	25	12.3288	2695	293	10.872
	111	CT- NEW HAVEN	964	102	10.5809	934	103	11.0278	773	75	46	40	10.7374	2671	286	10.7076
	112	DE- WILMINGTON	549	35	6.37523	564	50	8.86525	447	56	24	22	13.6465	1560	143	9.16667
	113	DC- WASHINGTON	1386	125	9.01876	1267	98	7.73481	1215	89	52	35	8.72428	3868	329	8.50569
	115	FL- BRADENTON	238	16	6.72269	241	26	10.7884	210	21	*	*	10.9524	689	64	9.28882
	116	FL- CLEARWATER	404	37	9.15842	357	33	9.2437	306	26	12	*	9.80392	1067	100	9.37207
	118	FL- FORT LAUDERDALE	2003	219	10.9336	1774	245	13.8106	1496	191	91	70	14.3717	5273	676	12.82
	119	FL- FORT MYERS	1244	133	10.6913	1076	166	15.4275	953	124	45	41	13.6411	3273	427	13.0461
	120	FL- GAINESVILLE	473	41	8.66808	435	49	11.2644	365	39	14	*	12.3288	1273	134	10.5263
	122	FL- HUDSON	415	19	4.57831	376	24	6.38298	328	36	12	*	12.5	1119	83	7.41734
	123	FL- JACKSONVILLE	1094	59	5.39305	1083	63	5.81717	1006	66	21	16	7.25646	3183	193	6.06346
	124	FL- LAKELAND	232	30	12.931	194	39	20.1031	198	21	*	*	11.1111	624	91	14.5833
	127	FL- MIAMI	1038	90	8.67052	867	76	8.76586	855	69	43	33	10.0585	2760	245	8.87681
	129	FL- OCALA	783	54	6.89655	800	61	7.625	647	55	23	18	9.27357	2230	175	7.84753
	130	FL- ORLANDO	2566	189	7.36555	2409	199	8.26069	2257	173	88	59	9.30439	7232	590	8.15819
	131	FL- ORMOND BEACH	371	14	3.77358	318	21	6.60377	305	27	*	*	10.4918	994	65	6.53924
	133	FL- PANAMA CITY	227	14	6.1674	209	15	7.17703	198	15	*	*	9.59596	634	48	7.57098
	134	FL- PENSACOLA	667	38	5.69715	637	55	8.63422	553	61	10	*	11.9349	1857	158	8.50835
	137	FL- SARASOTA	589	67	11.3752	550	72	13.0909	497	63	27	24	13.6821	1636	205	12.5306
	139	FL- ST PETERSBURG	295	19	6.44068	269	24	8.92193	242	14	*	*	7.43802	806	59	7.3201
	140	FL- TALLAHASSEE	420	19	4.52381	424	20	4.71698	377	27	*	*	7.69231	1221	68	5.56921
	141	FL- TAMPA	645	75	11.6279	577	69	11.9584	559	38	22	18	7.69231	1781	186	10.4436
	142	GA- ALBANY	164	10	6.09756	147	*	*	118	*	*	*	*	429	23	5.36131
	144	GA- ATLANTA	2488	181	7.27492	2449	203	8.2891	2164	144	43	24	7.90203	7101	547	7.70314
	145	GA- AUGUSTA	371	26	7.00809	289	*	*	308	17	*	*	6.81818	968	56	5.78512
	146	GA- COLUMBUS	228	17	7.45614	192	11	5.72917	177	10	*	*	6.21469	597	39	6.53266
	147	GA- MACON	452	31	6.85841	422	36	8.53081	410	24	20	*	9.02439	1284	102	7.94393
	148	GA- ROME	250	*	*	218	*	*	183	*	*	*	*	651	17	2.61137
	149	GA- SAVANNAH	524	26	4.96183	497	39	7.84708	490	29	*	0	6.12245	1511	95	6.28723
	150	HI- HONOLULU	344	26	7.55814	322	35	10.8696	312	44	*	*	14.4231	978	105	10.7362
	151	ID- BOISE	287	24	8.36237	281	19	6.76157	245	29	11	*	13.4694	813	76	9.34809
	152	ID- IDAHO FALLS	62	*	*	46	*	*	57	*	*	*	*	165	*	*
	154	IL- AURORA	127	13	10.2362	118	12	10.1695	102	11	*	*	11.7647	347	37	10.6628
	155	IL- BLUE ISLAND	730	54	7.39726	658	69	10.4863	597	53	22	14	10.5528	1985	184	9.26952
	156	IL- CHICAGO	1249	87	6.96557	1211	137	11.313	1097	92	53	42	9.57156	3557	327	9.19314
	158	IL- ELGIN	458	39	8.51528	440	45	10.2273	396	48	15	11	13.1313	1294	136	10.51
	161	IL- EVANSTON	596	43	7.21477	590	81	13.7288	478	51	28	23	11.7155	1664	180	10.8173
	163	IL- HINSDALE	213	14	6.57277	220	27	12.2727	196	21	*	*	11.7347	629	64	10.1749
	164	IL- JOLIET	473	35	7.39958	418	43	10.2871	412	25	16	*	8.25243	1303	110	8.44206
	166	IL- MELROSE PARK	722	65	9.00277	703	76	10.8108	653	56	29	22	10.2603	2078	204	9.81713
	170	IL- PEORIA	495	53	10.7071	458	51	11.1354	452	69	37	33	16.5929	1405	177	12.5979
	171	IL- ROCKFORD	552	42	7.6087	424	35	8.25472	430	33	16	10	9.76744	1406	116	8.25036
	172	IL- SPRINGFIELD	804	86	10.6965	775	88	11.3548	681	64	11	*	10.1322	2260	243	10.7522
	173	IL- URBANA	312	25	8.01282	307	23	7.49186	222	15	*	*	7.20721	841	64	7.60999
	175	IL- BLOOMINGTON	97	*	*	88	*	*	77	10	*	*	12.987	262	27	10.3053
	179	IN- EVANSVILLE	536	26	4.85075	489	28	5.72597	492	18	*	*	4.26829	1517	74	4.87805
	180	IN- FORT WAYNE	402	14	3.48259	348	18	5.17241	334	24	*	*	8.68263	1084	59	5.4428
	181	IN- GARY	482	27	5.60166	424	35	8.25472	378	32	15	11	9.52381	1284	98	7.6324
	183	IN- INDIANAPOLIS	1878	98	5.21832	1662	105	6.31769	1603	144	77	72	9.41984	5143	352	6.84425
	184	IN- LAFAYETTE	146	*	*	145	13	8.96552	115	12	*	*	10.4348	406	34	8.37438
	185	IN- MUNCIE	152	13	8.55263	151	*	*	114	13	*	*	12.2807	417	35	8.39329
	186	IN- MUNSTER	267	14	5.24345	282	15	5.31915	228	19	13	11	9.21053	777	50	6.43501
	187	IN- SOUTH BEND	416	15	3.60577	393	28	7.12468	349	24	13	10	8.02292	1158	70	6.04491
	188	IN- TERRE HAUTE	128	*	*	140	11	7.85714	118	19	*	*	17.7966	386	39	10.1036
	190	IA- CEDAR RAPIDS	151	25	16.5563	168	16	9.52381	136	11	*	0	8.82353	455	53	11.6484
	191	IA- DAVENPORT	340	28	8.23529	346	34	9.82659	292	31	*	*	12.3288	978	97	9.9182
	192	IA- DES MOINES	615	46	7.47967	587	42	7.15503	570	98	*	*	18.4211	1772	191	10.7788
	193	IA- DUBUQUE	109	*	*	88	*	*	87	11	0	0	12.6437	284	26	9.15493
	194	IA- IOWA CITY	181	21	11.6022	194	14	7.21649	165	27	*	*	16.9697	540	63	11.6667
	195	IA- MASON CITY	101	*	*	97	*	*	105	*	*	*	*	303	*	*
	196	IA- SIOUX CITY	139	14	10.0719	146	16	10.9589	125	19	0	0	15.2	410	49	11.9512
	197	IA- WATERLOO	133	12	9.02256	146	20	13.6986	121	19	0	0	15.7025	400	51	12.75
	200	KS- TOPEKA	321	17	5.29595	327	24	7.33945	281	21	10	*	8.8968	929	66	7.10441
	201	KS- WICHITA	821	66	8.03898	704	55	7.8125	725	64	10	*	9.65517	2250	191	8.48889
	203	KY- COVINGTON	210	13	6.19048	219	11	5.02283	167	*	*	*	*	596	26	4.36242
	204	KY- LEXINGTON	1446	66	4.56432	1311	68	5.18688	1245	53	14	*	5.06024	4002	193	4.82259
	205	KY- LOUISVILLE	1420	82	5.77465	1389	107	7.70338	1233	70	37	24	6.89376	4042	272	6.72934
	207	KY- OWENSBORO	158	*	*	154	17	11.039	138	*	*	*	*	450	25	5.55556
	208	KY- PADUCAH	389	20	5.14139	394	20	5.07614	316	26	15	12	9.49367	1099	69	6.27843
	209	LA- ALEXANDRIA	243	*	*	200	*	*	204	*	*	*	*	647	16	2.47295
	210	LA- BATON ROUGE	339	18	5.30973	360	16	4.44444	318	17	*	*	5.97484	1017	51	5.01475
	212	LA- HOUMA	173	*	*	167	10	5.98802	125	10	*	*	11.2	465	30	6.45161
	213	LA- LAFAYETTE	411	24	5.83942	399	37	9.27318	376	25	*	*	6.64894	1186	86	7.25126
	214	LA- LAKE CHARLES	224	12	5.35714	184	*	*	157	14	*	*	10.828	565	37	6.54867
	216	LA- METAIRIE	206	14	6.79612	155	*	*	170	17	*	*	10	531	39	7.34463
	217	LA- MONROE	217	*	*	203	10	4.92611	177	10	*	*	5.64972	597	26	4.35511
	218	LA- NEW ORLEANS	216	12	5.55556	192	15	7.8125	175	15	*	*	11.4286	583	43	7.37564
	219	LA- SHREVEPORT	489	21	4.29448	423	19	4.49173	406	17	*	*	4.4335	1318	57	4.32473
	220	LA- SLIDELL	114	*	*	143	*	*	96	*	*	*	*	353	12	3.39943
	221	ME- BANGOR	372	58	15.5914	346	62	17.9191	337	41	*	*	12.4629	1055	162	15.3555
	222	ME- PORTLAND	738	59	7.99458	716	60	8.37989	644	36	11	*	6.21118	2098	157	7.48332
	223	MD- BALTIMORE	1851	144	7.77958	1675	130	7.76119	1617	113	59	51	7.79221	5143	395	7.68034
	225	MD- SALISBURY	580	44	7.58621	515	32	6.21359	478	32	16	14	7.11297	1573	110	6.99301
	226	MD- TAKOMA PARK	411	38	9.24574	349	27	7.73639	306	15	14	*	6.53595	1066	85	7.97373
	227	MA- BOSTON	3658	342	9.34937	3298	313	9.4906	3049	247	151	139	8.69137	10005	914	9.13543
	230	MA- SPRINGFIELD	452	39	8.62832	427	45	10.5386	403	21	22	*	9.18114	1282	119	9.28237
	231	MA- WORCESTER	410	33	8.04878	331	20	6.0423	344	21	23	18	7.55814	1085	79	7.28111
	232	MI- ANN ARBOR	864	28	3.24074	830	36	4.33735	770	34	*	*	5.32468	2464	102	4.13961
	233	MI- DEARBORN	522	25	4.78927	375	21	5.6	400	17	*	*	5.25	1297	65	5.01157
	234	MI- DETROIT	1304	55	4.21779	1168	59	5.05137	1129	59	18	12	6.20018	3601	179	4.97084
	235	MI- FLINT	468	26	5.55556	415	27	6.50602	383	23	10	*	7.04961	1266	80	6.31912
	236	MI- GRAND RAPIDS	520	36	6.92308	450	47	10.4444	424	56	*	*	13.4434	1394	140	10.043
	238	MI- KALAMAZOO	474	34	7.173	411	43	10.4623	382	28	*	*	7.8534	1267	106	8.36622
	239	MI- LANSING	407	18	4.4226	335	23	6.86567	370	18	*	*	5.13514	1112	60	5.39568
	240	MI- MARQUETTE	145	*	*	142	*	*	136	*	*	*	*	423	22	5.20095
	242	MI- MUSKEGON	167	*	*	138	*	*	121	*	*	*	*	426	20	4.69484
	243	MI- PETOSKEY	176	*	*	152	*	*	139	*	*	*	*	467	24	5.13919
	244	MI- PONTIAC	331	19	5.74018	302	24	7.94702	275	15	*	*	5.81818	908	59	6.4978
	245	MI- ROYAL OAK	480	32	6.66667	408	42	10.2941	387	26	*	*	8.26873	1275	105	8.23529
	246	MI- SAGINAW	627	21	3.34928	620	27	4.35484	550	33	*	0	6.18182	1797	82	4.56316
	248	MI- ST JOSEPH	125	11	8.8	86	*	*	67	10	*	*	17.9104	278	29	10.4317
	249	MI- TRAVERSE CITY	233	*	*	213	12	5.6338	193	12	0	0	6.21762	639	32	5.00782
	250	MN- DULUTH	206	19	9.2233	204	14	6.86275	158	19	0	0	12.0253	568	52	9.15493
	251	MN- MINNEAPOLIS	1188	98	8.24916	1202	114	9.48419	1114	119	22	17	12.298	3504	336	9.58904
	253	MN- ROCHESTER	166	*	*	186	*	*	188	12	*	*	6.38298	540	22	4.07407
	254	MN- ST CLOUD	96	*	*	104	*	*	90	*	*	*	*	290	19	6.55172
	256	MN- ST PAUL	337	31	9.19881	337	30	8.90208	341	32	*	*	11.1437	1015	96	9.45813
	257	MS- GULFPORT	134	13	9.70149	157	*	*	146	*	*	*	*	437	22	5.03432
	258	MS- HATTIESBURG	190	*	*	186	10	5.37634	153	*	*	*	*	529	27	5.10397
	259	MS- JACKSON	725	48	6.62069	642	41	6.38629	596	54	*	*	9.73154	1963	147	7.48854
	260	MS- MERIDIAN	146	*	*	156	11	7.05128	125	*	*	*	*	427	27	6.32319
	261	MS- OXFORD	140	*	*	118	*	*	127	*	*	*	*	385	22	5.71429
	262	MS- TUPELO	326	11	3.37423	299	22	7.35786	319	14	16	*	8.77743	944	55	5.82627
	263	MO- CAPE GIRARDEAU	272	10	3.67647	255	14	5.4902	225	16	*	*	8	752	41	5.45213
	264	MO- COLUMBIA	567	30	5.29101	508	33	6.49606	484	31	*	*	7.2314	1559	98	6.28608
	267	MO- JOPLIN	293	12	4.09556	294	28	9.52381	292	33	18	17	11.6438	879	74	8.41866
	268	MO- KANSAS CITY	1370	107	7.81022	1297	139	10.717	1177	115	57	43	11.215	3844	375	9.75546
	270	MO- SPRINGFIELD	571	31	5.42907	561	41	7.30838	486	38	*	*	8.43621	1618	110	6.79852
	273	MO- ST LOUIS	2282	171	7.49343	2168	164	7.56458	2051	154	40	25	8.3374	6501	504	7.75265
	274	MT- BILLINGS	271	11	4.05904	281	27	9.60854	294	*	*	*	*	846	48	5.67376
	275	MT- GREAT FALLS	101	*	*	96	11	11.4583	83	*	*	*	*	280	23	8.21429
	276	MT- MISSOULA	231	19	8.22511	209	16	7.6555	194	25	*	*	13.9175	634	62	9.77918
	277	NE- LINCOLN	348	42	12.069	349	53	15.1862	352	46	12	11	13.3523	1049	142	13.5367
	278	NE- OMAHA	760	60	7.89474	678	62	9.14454	640	72	25	17	12.6562	2078	202	9.72089
	279	NV- LAS VEGAS	857	51	5.95099	800	63	7.875	790	59	24	19	8.98734	2447	178	7.27421
	280	NV- RENO	380	32	8.42105	359	35	9.7493	370	31	10	*	9.45946	1109	101	9.1073
	281	NH- LEBANON	320	59	18.4375	290	62	21.3793	245	47	48	46	20	855	170	19.883
	282	NH- MANCHESTER	575	46	8	588	40	6.80272	528	49	29	26	10.0379	1691	138	8.16085
	283	NJ- CAMDEN	2952	246	8.33333	2397	241	10.0542	2107	199	102	83	10.4888	7456	705	9.45547
	284	NJ- HACKENSACK	858	98	11.4219	879	96	10.9215	767	69	42	32	10.4302	2504	273	10.9026
	285	NJ- MORRISTOWN	636	82	12.8931	627	78	12.4402	526	49	39	30	11.2167	1789	218	12.1856
	288	NJ- NEW BRUNSWICK	655	54	8.24427	564	54	9.57447	581	46	40	32	9.63855	1800	162	9
	289	NJ- NEWARK	814	61	7.49386	865	56	6.47399	724	42	26	18	7.32044	2403	167	6.94965
	291	NJ- PATERSON	266	26	9.77444	247	30	12.1457	209	21	13	11	11.4833	722	79	10.9418
	292	NJ- RIDGEWOOD	274	33	12.0438	280	38	13.5714	258	35	22	21	14.3411	812	107	13.1773
	293	NM- ALBUQUERQUE	502	40	7.96813	486	55	11.3169	430	40	16	*	10.9302	1418	142	10.0141
	295	NY- ALBANY	1148	86	7.49129	1157	99	8.55661	1001	72	34	29	8.49151	3306	262	7.92498
	296	NY- BINGHAMTON	241	*	*	226	*	*	224	12	*	0	7.14286	691	30	4.34153
	297	NY- BRONX	358	31	8.65922	312	27	8.65385	264	25	20	19	10.6061	934	84	8.99358
	299	NY- BUFFALO	529	31	5.86011	502	40	7.96813	440	29	24	22	7.27273	1471	102	6.93406
	300	NY- ELMIRA	245	12	4.89796	256	10	3.90625	181	*	*	*	*	682	31	4.54545
	301	NY- EAST LONG ISLAND	2989	335	11.2078	2625	278	10.5905	2305	221	158	136	11.3666	7919	856	10.8094
	303	NY- NEW YORK	2222	271	12.1962	2105	194	9.21615	1993	168	120	103	10.4867	6320	650	10.2848
	304	NY- ROCHESTER	380	25	6.57895	350	22	6.28571	332	28	*	*	8.43373	1062	75	7.06215
	307	NY- SYRACUSE	689	70	10.1597	591	97	16.4129	595	73	*	*	12.7731	1875	242	12.9067
	308	NY- WHITE PLAINS	776	92	11.8557	745	80	10.7383	639	81	59	47	15.18	2160	265	12.2685
	309	NC- ASHEVILLE	591	27	4.56853	479	18	3.75783	459	28	*	*	6.10022	1529	73	4.77436
	311	NC- CHARLOTTE	1363	69	5.06236	1269	86	6.77699	1268	84	10	*	7.09779	3900	243	6.23077
	312	NC- DURHAM	878	66	7.51708	833	71	8.52341	784	76	43	32	11.2245	2495	224	8.97796
	313	NC- GREENSBORO	303	13	4.29043	262	19	7.25191	245	17	*	*	7.7551	810	50	6.17284
	314	NC- GREENVILLE	728	50	6.86813	711	62	8.72011	625	67	26	24	11.68	2064	181	8.76938
	315	NC- HICKORY	226	19	8.40708	203	15	7.38916	209	11	*	*	6.2201	638	47	7.36677
	318	NC- RALEIGH	1172	60	5.11945	1132	102	9.0106	1082	94	38	23	10.1664	3386	271	8.00354
	319	NC- WILMINGTON	388	25	6.4433	367	27	7.35695	376	22	*	*	6.64894	1131	75	6.6313
	320	NC- WINSTON-SALEM	643	25	3.88802	568	30	5.28169	587	26	11	*	5.45145	1798	85	4.72747
	321	ND- BISMARCK	158	11	6.96203	128	*	*	157	11	*	*	7.64331	443	29	6.54628
	322	ND- FARGO MOORHEAD -MN	278	37	13.3094	267	27	10.1124	268	27	*	*	12.3134	813	97	11.9311
	323	ND- GRAND FORKS	109	*	*	94	*	*	95	*	*	*	*	298	13	4.36242
	324	ND- MINOT	98	*	*	67	11	16.4179	80	*	*	*	*	245	28	11.4286
	325	OH- AKRON	363	20	5.50964	324	13	4.01235	260	22	*	*	10	947	59	6.2302
	326	OH- CANTON	311	23	7.3955	262	*	*	258	20	*	*	8.13953	831	51	6.13718
	327	OH- CINCINNATI	954	33	3.45912	776	39	5.02577	753	37	*	*	5.57769	2483	113	4.55095
	328	OH- CLEVELAND	1318	69	5.2352	1182	64	5.41455	1010	104	15	*	11.4851	3510	245	6.98006
	329	OH- COLUMBUS	1682	146	8.68014	1480	139	9.39189	1341	143	46	30	12.2297	4503	444	9.86009
	330	OH- DAYTON	626	50	7.98722	580	42	7.24138	537	35	*	*	7.44879	1743	130	7.45841
	331	OH- ELYRIA	208	*	*	188	*	*	161	16	*	0	11.1801	557	32	5.74506
	332	OH- KETTERING	193	12	6.21762	211	14	6.63507	188	11	*	*	6.91489	592	37	6.25
	334	OH- TOLEDO	615	39	6.34146	609	37	6.07553	534	20	*	*	4.49438	1758	100	5.68828
	335	OH- YOUNGSTOWN	413	22	5.32688	384	34	8.85417	354	31	*	*	10.1695	1151	90	7.81929
	336	OK- LAWTON	148	16	10.8108	142	22	15.493	115	13	*	*	11.3043	405	51	12.5926
	339	OK- OKLAHOMA CITY	1275	106	8.31373	1146	95	8.2897	961	57	11	*	6.76379	3382	264	7.80603
	340	OK- TULSA	840	77	9.16667	775	75	9.67742	724	50	11	*	7.45856	2339	205	8.76443
	341	OR- BEND	126	14	11.1111	113	13	11.5044	107	12	*	*	11.215	346	39	11.2717
	342	OR- EUGENE	370	21	5.67568	313	22	7.02875	295	27	*	*	11.5254	978	76	7.77096
	343	OR- MEDFORD	290	17	5.86207	295	19	6.44068	253	19	*	*	7.50988	838	55	6.56325
	344	OR- PORTLAND	805	61	7.57764	706	90	12.7479	654	57	24	23	9.17431	2165	209	9.65358
	345	OR- SALEM	96	*	*	87	12	13.7931	81	*	*	*	*	264	22	8.33333
	346	PA- ALLENTOWN	827	74	8.948	817	66	8.07834	757	63	26	20	9.24703	2401	209	8.70471
	347	PA- ALTOONA	144	*	*	121	10	8.26446	131	*	*	*	*	396	25	6.31313
	350	PA- DANVILLE	275	28	10.1818	226	13	5.75221	195	14	*	*	7.17949	696	55	7.9023
	351	PA- ERIE	442	36	8.1448	409	44	10.7579	354	28	10	*	8.47458	1205	110	9.12863
	352	PA- HARRISBURG	486	42	8.64198	433	46	10.6236	442	20	*	*	5.20362	1361	110	8.08229
	354	PA- JOHNSTOWN	80	*	*	82	*	*	83	*	*	*	*	245	16	6.53061
	355	PA- LANCASTER	312	18	5.76923	285	21	7.36842	257	26	14	11	11.284	854	68	7.96253
	356	PA- PHILADELPHIA	2138	214	10.0094	1950	182	9.33333	1787	163	88	70	10.4085	5875	577	9.82128
	357	PA- PITTSBURGH	1302	130	9.98464	1183	94	7.9459	1103	58	39	35	5.80236	3588	286	7.97101
	358	PA- READING	317	19	5.99369	310	15	4.83871	303	17	*	*	6.27063	930	52	5.5914
	359	PA- SAYRE	130	*	*	116	*	*	121	*	*	*	*	367	12	3.26975
	360	PA- SCRANTON	255	15	5.88235	236	11	4.66102	225	15	*	*	8	716	43	6.00559
	362	PA- WILKES-BARRE	184	*	*	170	12	7.05882	156	*	*	*	*	510	32	6.27451
	363	PA- YORK	241	19	7.88382	216	25	11.5741	217	11	*	*	5.99078	674	57	8.45697
	364	RI- PROVIDENCE	673	45	6.68648	645	41	6.35659	589	45	11	10	7.97963	1907	132	6.92187
	365	SC- CHARLESTON	777	67	8.62291	768	65	8.46354	677	71	19	16	11.226	2222	206	9.27093
	366	SC- COLUMBIA	775	31	4	790	58	7.34177	655	54	*	*	8.70229	2220	146	6.57658
	367	SC- FLORENCE	362	14	3.8674	313	20	6.38978	295	21	10	*	8.81356	970	60	6.18557
	368	SC- GREENVILLE	574	28	4.87805	530	41	7.73585	478	47	*	*	10.6695	1582	117	7.3957
	369	SC- SPARTANBURG	242	16	6.61157	243	13	5.34979	218	12	*	*	5.9633	703	42	5.9744
	370	SD- RAPID CITY	116	10	8.62069	94	*	*	100	*	*	*	*	310	19	6.12903
	371	SD- SIOUX FALLS	445	40	8.98876	436	30	6.88073	474	55	*	*	12.8692	1355	131	9.6679
	373	TN- CHATTANOOGA	487	48	9.85626	513	55	10.7212	456	64	*	0	14.9123	1456	171	11.7445
	374	TN- JACKSON	331	22	6.64653	345	21	6.08696	255	15	*	*	6.66667	931	60	6.44468
	375	TN- JOHNSON CITY	167	*	*	141	13	9.21986	140	*	*	*	*	448	27	6.02679
	376	TN- KINGSPORT	382	24	6.28272	341	27	7.91789	322	24	*	*	8.38509	1045	78	7.46411
	377	TN- KNOXVILLE	939	47	5.00532	899	81	9.01001	853	53	12	*	7.85463	2691	191	7.09773
	379	TN- MEMPHIS	1097	81	7.38377	1108	102	9.20578	1058	92	64	57	9.92439	3263	282	8.64235
	380	TN- NASHVILLE	1686	149	8.83749	1593	206	12.9316	1472	135	49	39	9.98641	4751	500	10.5241
	382	TX- ABILENE	231	*	*	189	*	*	190	*	*	*	*	610	25	4.09836
	383	TX- AMARILLO	195	18	9.23077	234	28	11.9658	192	18	*	*	12.5	621	68	10.9501
	385	TX- AUSTIN	622	66	10.6109	572	51	8.91608	526	49	16	13	9.88593	1720	169	9.82558
	386	TX- BEAUMONT	322	26	8.07453	256	22	8.59375	237	18	*	*	9.70464	815	69	8.46626
	388	TX- BRYAN	122	10	8.19672	112	*	*	89	*	*	*	*	323	22	6.81115
	390	TX- CORPUS CHRISTI	264	*	*	226	15	6.63717	210	*	*	*	*	700	30	4.28571
	391	TX- DALLAS	1948	133	6.82752	1887	141	7.47218	1721	121	55	36	8.13481	5556	414	7.4514
	393	TX- EL PASO	396	31	7.82828	341	20	5.8651	320	18	*	0	7.1875	1057	73	6.90634
	394	TX- FORT WORTH	821	67	8.16078	737	47	6.3772	655	50	11	*	8.70229	2213	167	7.54632
	396	TX- HARLINGEN	221	12	5.42986	163	10	6.13497	148	12	*	*	8.10811	532	34	6.39098
	397	TX- HOUSTON	2378	191	8.03196	2226	188	8.44564	1959	149	58	38	8.98418	6563	548	8.34984
	399	TX- LONGVIEW	162	*	*	144	*	*	125	*	*	*	*	431	19	4.40835
	400	TX- LUBBOCK	383	17	4.43864	376	30	7.97872	292	14	*	*	6.16438	1051	64	6.08944
	402	TX- MCALLEN	183	*	*	170	10	5.88235	156	*	*	*	*	509	24	4.71513
	406	TX- ODESSA	171	*	*	147	23	15.6463	133	15	*	*	11.2782	451	43	9.53437
	411	TX- SAN ANGELO	102	*	*	99	*	*	83	*	*	*	*	284	14	4.92958
	412	TX- SAN ANTONIO	903	81	8.9701	879	86	9.78385	806	90	25	16	12.6551	2588	266	10.2782
	413	TX- TEMPLE	271	25	9.22509	272	37	13.6029	251	43	22	22	17.1315	794	105	13.2242
	416	TX- TYLER	494	32	6.47773	441	33	7.48299	376	34	*	*	10.3723	1311	101	7.70404
	417	TX- VICTORIA	98	11	11.2245	135	*	*	98	*	*	*	*	331	26	7.85498
	418	TX- WACO	243	33	13.5802	212	30	14.1509	188	19	*	*	11.1702	643	84	13.0638
	420	TX- WICHITA FALLS	150	*	*	173	14	8.09249	160	*	*	*	*	483	20	4.14079
	421	UT- OGDEN	89	*	*	106	*	*	75	*	*	*	*	270	19	7.03704
	422	UT- PROVO	55	*	*	48	*	*	57	*	*	*	*	160	16	10
	423	UT- SALT LAKE CITY	432	20	4.62963	371	27	7.27763	399	38	*	*	9.77444	1202	86	7.15474
	424	VT- BURLINGTON	452	32	7.07965	445	49	11.0112	392	44	26	22	12.5	1289	129	10.0078
	426	VA- ARLINGTON	670	57	8.50746	592	64	10.8108	588	55	33	24	11.0544	1850	185	10
	427	VA- CHARLOTTESVILLE	410	26	6.34146	367	34	9.26431	356	34	*	*	10.1124	1133	96	8.47308
	428	VA- LYNCHBURG	200	21	10.5	180	33	18.3333	164	29	*	*	19.5122	544	86	15.8088
	429	VA- NEWPORT NEWS	373	17	4.55764	381	22	5.77428	313	40	*	*	13.4185	1067	81	7.59138
	430	VA- NORFOLK	805	58	7.20497	787	56	7.11563	729	59	*	*	8.77915	2321	177	7.62602
	431	VA- RICHMOND	1059	76	7.17658	1041	74	7.10855	913	98	32	20	12.0482	3013	260	8.62927
	432	VA- ROANOKE	528	28	5.30303	507	27	5.32544	437	19	18	16	5.03432	1472	76	5.16304
	435	VA- WINCHESTER	306	*	*	255	16	6.27451	270	26	*	*	11.1111	831	55	6.61853
	437	WA- EVERETT	249	22	8.83534	211	24	11.3744	205	10	*	*	5.85366	665	57	8.57143
	438	WA- OLYMPIA	209	28	13.3971	191	27	14.1361	206	16	*	*	8.73786	606	72	11.8812
	439	WA- SEATTLE	1119	130	11.6175	1068	162	15.1685	884	129	18	14	15.4977	3071	425	13.8391
	440	WA- SPOKANE	831	70	8.42359	815	100	12.2699	744	69	30	22	10.6183	2390	247	10.3347
	441	WA- TACOMA	387	55	14.2119	366	60	16.3934	316	42	*	*	14.8734	1069	161	15.0608
	442	WA- YAKIMA	154	*	*	140	14	10	123	14	*	*	11.3821	417	36	8.63309
	443	WV- CHARLESTON	836	30	3.58852	716	25	3.49162	706	27	13	*	4.81586	2258	89	3.94154
	444	WV- HUNTINGTON	338	30	8.87574	337	26	7.71513	300	24	*	*	9	975	82	8.41026
	445	WV- MORGANTOWN	279	18	6.45161	242	*	*	237	16	*	*	6.75105	758	42	5.5409
	446	WI- APPLETON	111	*	*	98	*	*	61	*	*	*	*	270	16	5.92593
	447	WI- GREEN BAY	247	21	8.50202	274	28	10.219	207	24	10	*	13.5266	728	75	10.3022
	448	WI- LA CROSSE	140	*	*	137	*	*	132	11	*	*	9.09091	409	23	5.62347
	449	WI- MADISON	496	30	6.04839	464	44	9.48276	508	50	*	*	10.0394	1468	124	8.44687
	450	WI- MARSHFIELD	198	18	9.09091	193	20	10.3627	148	16	*	*	10.8108	539	54	10.0186
	451	WI- MILWAUKEE	1301	114	8.76249	1192	121	10.151	1065	108	23	15	11.0798	3558	351	9.86509
	452	WI- NEENAH	88	*	*	95	*	*	76	*	*	*	*	259	16	6.17761
	456	WI- WAUSAU	108	*	*	97	*	*	91	10	0	0	10.989	296	23	7.77027
	457	WY- CASPER	112	16	14.2857	104	23	22.1154	113	17	11	*	17.6991	329	59	17.9331
	998	Puerto Rico,PR	254	11	4.33071	205	*	*	142	*	*	*	*	601	22	3.66057
	999	Missing	358	26	7.26257	348	21	6.03448	272	32	12	16	12.5	978	75	7.66871
	Source: RTI analysis of 2011-2013 Medicare claims data. *Suppressed due to cell size under 10
